# Supplementary material for: Dyslipidemia and Retinal Microvascular Health in Children and Adolescents: A Systematic Review
Source: Children (Basel). 2026 Jun 17;13(6):824. doi: 10.3390/children13060824 (PMC13298365; doi:10.3390/children13060824)
Supplement: Supplementary file 1 [file children-13-00824-s001.zip]

Archive with 1 entries (1 files):
- children-4360532-supplementary.pdf
